# Supplementary material for: Tuning Photophysical Properties by p-Functional Groups in Zn(II) and Cd(II) Complexes with Piperonylic Acid
Source: Molecules. 2022 Feb 17;27(4):1365. doi: 10.3390/molecules27041365 (PMC8876013; doi:10.3390/molecules27041365)
Supplement: Supplementary file 1 [file molecules-27-01365-s001.zip]

Archive with 1 entries (1 files):
- molecules-1583345-supplementary.pdf
